# Supplementary material for: OntoTiger: a platform of ontology-based application tools for integrative biomedical exploration
Source: Nucleic Acids Res. 2025 Apr 29;53(W1):W440–50. doi: 10.1093/nar/gkaf337 (PMC12230673; doi:10.1093/nar/gkaf337)
Supplement: gkaf337_Supplemental_Files [file gkaf337_supplemental_files.zip]

Archive with 2 entries (2 files):
- Supplementary Data.csv
- Supplementary Information.pdf
