# Supplementary material for: OntoTiger: a platform of ontology-based application tools for integrative biomedical exploration
Source: Nucleic Acids Res. 2025 Apr 29;53(W1):W440–50. doi: 10.1093/nar/gkaf337 (PMC12230673; doi:10.1093/nar/gkaf337)
Supplement: gkaf337_Supplemental_Files [file gkaf337_supplemental_files.zip › Supplementary Data.csv]

351
1636
4137
2932
3077
54209
5663
102
348
5328
3553
3952
3643
836
3416
4852
23621
627
596
3481
3480
498
3630
581
274
341
1191
8301
4353
4846
5664
6653
10347
23607
1378
10452
2041
2
7447
3635
5819
51338
57091
27328
4129
43
3162
1139
4524
5621
5649
7019
10858
23385
7422
7124
2099
590
3479
945
5468
1718
1565
1808
1471
1392
6648
5336
8633
51741
51225
7018
1141
55676
2147
10857
23237
801
1965
3482
7167
3127
2023
6517
124152
7782
267
9510
5697
1200
26330
